# Supplementary material for: Induction of Glutathione Synthesis Provides Cardioprotection Regulating NO, AMPK and PPARa Signaling in Ischemic Rat Hearts
Source: Life (Basel). 2021 Jun 29;11(7):631. doi: 10.3390/life11070631 (PMC8308105; doi:10.3390/life11070631)
Supplement: Supplementary file 1 [file life-11-00631-s001.zip]

Archive with 1 entries (1 files):
- life-1244691-supplementary.pdf
